# Supplementary material for: UDP-Glycosyltransferases from the UGT344 Family Are Involved in Sulfoxaflor Resistance in Aphis gossypii Glover
Source: Insects. 2021 Apr 16;12(4):356. doi: 10.3390/insects12040356 (PMC8072560; doi:10.3390/insects12040356)
Supplement: Supplementary file 1 [file insects-12-00356-s001.zip]

Archive with 1 entries (1 files):
- insects-1102042-supplementary.pdf
